# Supplementary material for: Ancestrally Reconstructed von Willebrand Factor Reveals Evidence for Trench Warfare Coevolution between Opossums and Pit Vipers
Source: Mol Biol Evol. 2022 Jun 20;39(7):msac140. doi: 10.1093/molbev/msac140 (PMC9255381; doi:10.1093/molbev/msac140)
Supplement: msac140_Supplementary_Data [file msac140_supplementary_data.zip]

Archive with 13 entries (13 files):
- Sup Figure 1.pdf
- Sup Figure 2.pdf
- Supp_Fig3.pdf.pdf
- Supplementary File 1.txt
- Supplementary File 2.txt
- Supplementary File 3.txt
- Supplementary File 4.txt
- Supplementary Methods.pdf
- Supplementary Table 1.pdf
- Supplementary table 2.pdf
- Supplementary Table 3.pdf
- Supplementary Table 5.pdf
- Supplemetary Table 4.pdf
