# Supplementary material for: Ancestrally Reconstructed von Willebrand Factor Reveals Evidence for Trench Warfare Coevolution between Opossums and Pit Vipers
Source: Mol Biol Evol. 2022 Jun 20;39(7):msac140. doi: 10.1093/molbev/msac140 (PMC9255381; doi:10.1093/molbev/msac140)
Supplement: msac140_Supplementary_Data [file msac140_supplementary_data.zip › Supplementary File 1.txt]

((((((((((Marmosa_demerarae:2.765345451,Marmosa_paraguayana:2.765345451):1.273905464,Marmosa_rutteri:4.039250914):4.807878906,Marmosa_lepida:8.847129821):0.6181647349,Marmosa_murina:9.465294557):2.563326222,((Marmosa_mexicana:6.095467925,Marmosa_robinsoni:6.095467925):4.271309193,Marmosa_rubra:10.36677712):1.661843661):6.811332203,((((Monodelphis_domestica:1.910844392,Monodelphis_brevicaudata:1.910844392):5.417041016,Monodelphis_peruviana:7.32788541):0.5183117649,Monodelphis_emiliae:7.846197173):0.7547997452,Monodelphis_scalops:8.600996918):10.23895606):1.563429229,Tlacuatzin_canescens:20.40338221):4.157254367,((((Marmosops_parvidens:4.419065303,Marmosops_pinheiroi:4.419065303):9.729347487,((Marmosops_spGalvez:3.685183951,Marmosops_noctivagus:3.685183951):7.42223026,Marmosops_incanus:11.10741421):3.040998578):4.907926781,((((Thylamys_pusillus:1.691742116,Thylamys_macrurus:1.691742116):0.5182666689,Thylamys_pallidior:2.210008785):0.317471128,Thylamys_venustus:2.527479913):9.042200902,(Gracilinanus_emiliae:7.154086816,(Gracilinanus_aceramarcae:4.776400484,(Gracilinanus_microtarsus:4.134707034,Gracilinanus_agilis:4.134707034):0.6416934509):2.377686333):4.415593998):7.486658755):4.257517681,((((((Philander_opossum:0.5543911959,Philander_mcilhennyi:0.5543911959):2.69796657,Philander_quica:3.252357766):1.647067035,((Didelphis_marsupialis:2.148514431,Didelphis_albiventris:2.148514431):0.9146554021,Didelphis_virginiana:3.063169833):1.836254969):2.661929493,Lutreolina_crassicaudata:7.561354295):3.428728553,Chironectes_minimus:10.99008285):9.138166744,Metachirus_nudicaudatus:20.12824959):3.18560766):1.246779326):6.533314423,Glironia_venusta:31.093951):1.445331938,(Caluromys_lanatus:4.708844969,Caluromys_philander:4.708844959):27.83043798);
