# Supplementary material for: Ancestrally Reconstructed von Willebrand Factor Reveals Evidence for Trench Warfare Coevolution between Opossums and Pit Vipers
Source: Mol Biol Evol. 2022 Jun 20;39(7):msac140. doi: 10.1093/molbev/msac140 (PMC9255381; doi:10.1093/molbev/msac140)
Supplement: msac140_Supplementary_Data [file msac140_supplementary_data.zip › Supplementary File 2.txt]

 17 250
Human_Construct MRGSHHHHHHGSQEPGGLVVPPTDAPVSPTTLYVEDISEPPLHDFYCSRLLDLVFLLDGSSRLSEAEFEVLKAFVVDMMERLRISQKWVRVAVVEYHDGSHAYIGLKDRKRPSELRRIASQVKYAGSQVASTSEVLKYTLFQIFSKIDRPEASRIALLLMASQEPQRMSRNFVRYVQGLKKKKVIVIPVGIGPHANLKQIRLIEKQAPENKAFVLSSVDELEQQRDEIVSYLCDLAPEAPPPTLPPD*QA
Monodelphis_domestica_Construct MRGSHHHHHHGSQKPGDLQLSPSFTTVAPTAEYLEETPEPPLHSFYCSKMLDLAFLLDGSSKLSEAEFEVLKAFVVGVMERLHISQRRIRVALVEYHEGSHSYIELKDRKRPSELRRIASSVRYPGSKMASTSEVLKFTLFHVFGKVDRPEASRIALLLTASEEPRPTSKSIARYSQDLMEKKVIVIPVGLGPHASLRQIRLIEKQAPENKAFLLSGVNELEQRRDDILGYLCDLVPDSPAPTISS*QA*
Monodelphis_emiliae_Construct MRGSHHHHHHGSQKPGDLQLSPSFTTVAPTTEYLEETPEPPLHSFYCSKMLDLAFLLDGSNKLSESEFEVLKAFVVGVMERLHISQRRIRVAVVEYHDGSHSYIELKDRKRPSELRRIASSVRYPGSKMASISEALKFTLFHVFGKADRPKASRIALLLTASEEPLRMTKFIGHYAQSLKKKKVIVIPVGLGPHASLKHIRLIENKAPENKAFLLSGVNELEQRRDDILGYLCDLVPDIPAPTIPS*QA*
Metachirus_nudicaudatus_Construct MRGSHHHHHHGSQKPW---LSPSFTTATPTTAYLEETPEPPLDSFHCSKILDLAFLLDGSSKLSEAEFEVLKAFVVDMMERLHISQRRIRVAVVEYHEGSHSYIELKDRKRPSELRRIASSVRYPGSKIASTSEALKFALFHIFGKADRPEASRIALLLTASEEP--KDKLIARYSHSLKKKKVIVIPVGLGPHASLKQIRLIEKQAPENKAFLLSGVNELQQRRDDILGYLCDLVPDIPAPTKPS*QA*
Chironectes_minimus_Construct MRGSHHHHHHGSQK--DQKLSPSFTTATPTTAYLEETPEPPLHSFHCSKILDLAFLLDGSSKLSEAEFEVLKAFVVGVMERLHISQRRIRVAVVEYHDGCHSYIQLKDRKRPSELRRIASSVRYPGSNMASTSEVLKFALFHVFGKADRPEASRIALLLTANEEPLPMAKGIELYARGLKKKKVIVIPVGLGPHASLKQIRLIEQKAPENKAFLLSGVNELEQRRDDILDYFCDLVPDIPAPTIPS*QA*
node_69_M8_Construct MRGSHHHHHHGSQKPWDQQLSPSFTTATPTTAYLEETPEPPLHSFHCSKILDLAFLLDGSSKLSEAEFEVLKAFVVGVMERLHISQRRIRVAVVEYHDGSHSYIELKDRKRPSELRRIASSVRYPGSKMASTSEVLKFALFHVFGKADRPEASRIALLLTASEEPLPMAKSIARYAQSLKKKKVIVIPVGLGPHASLKQIRLIEKQAPENKAFLLSGVNELEQRRDDILGYFCDLVPDIPAPTIPS*QA*
node_70_M8_Construct MRGSHHHHHHGSQK--DQQLSPSFTTATPTTAYLEETPEPPLHSFHCSKILDLAFLLDGSSKLSEAEFEVLKAFVVGVMERLHISQRRIRVAVVEYHDGCHSYIQLKDRKRPSELRRIASSVRYPGSNMASTSEVLKFALFHVFGKADRPEASRIALLLTANEEPLPMAKGIDLYAQGLKKKKVIVIPVGLGPHASLKQIRLIEKKAPENKAFLLSGVNELEQRRDDILGYFCDLVPDIPAPTIPS*QA*
node_71_M8_Construct MRGSHHHHHHGSQK----QLSPSFTTATPTTAYVEETPEPPLHSFHCSKILDLAFLLDGSSKLSEAEFEVVKAFVVGVMERLHISQKRIRVAVVEYHDGSHSYIELKDRKRPSELRRIASSVRYPGSKMASISEVLKFTLFHVFGKADRPEASRIALLLTASGEPLPMARNIGRYAQSLKKKKVTVIPVGLGPHVNLRQIRNIEKEARENKAFLLSGVNELEQRRDDILGYFCDLVPDIPAPTIPS*QA*
node_72_M8_Construct MRGSHHHHHHGSQK----QLSPSFTTATPTTAYVEETPEPPLHNFHCSKILDLAFLLDGSSKLSEAEFEVVKAFVVGVMERLHISQKRIRVAVVEYHDGSHSYIELKDRKRPSELRRIASSVRYPGSKMASISEVLKFTLFHVFGKADRPEASRIALLLTASGEPLPMARNIGRYAQSLSEKKVTVIPVGLGPHVNLRQIRNIEKAARENKAFLLSGVNELEQRRDDILGYFCDLVPDIPAPTIPS*QA*
node_73_M8_Construct MRGSHHHHHHGSQK----QLSPSFTTATPTTAYVEETPEPPLHNFHCSKILDLVFLLDGSSKLSEAEFEVVKAFVVGVMERLHISQKRIRVAVVEYHEGSHSYIELKDRKRPSELRRIASSVRYPGSNMASISEVLKFTLFHVFGKAKRPEASRIALLLTASGEPLPMARNIGRYAQSLSEKKVTVIPVGLGPHVNLRQIRNIEKAARENKAFLLSGVNELEQRRDDILGYFCDLVPDIPAPTIPS*QA*
Didelphis_aurita_Construct MRGSHHHHHHGSQK----QLSPSFTTATPTTAYVEETPEPPLHNFHCSKILDLAFLLDGSSKLSEAEFEVVKAFVVGVMERLHISQKRIRVAVVEYHDGSHSYIELKDRKRPSELRRIASSVRYPGSKMASISEVLKFTLFHVFGKADRPEASRIALLLTASGEPLPMGRNIGHYAQSLSEKKVTVIPVGLGPHVNLRQIRNIEKVARENKAFLLSGVNELEQRRDDILGYFCDLVPDIPAPTIPS*QA*
Didelphis_virginiana_Construct MRGSHHHHHHGSQK----QLSPSFTTATPTTAYVEETPEPPLHNFHCSKILDLAFLLDGSSKLSEAEFEVVKAFVVGVMERLHISQKRIRVAVVEYHDGSHSYIELKDRKRPSELRRIASSVRYPGSKMASISEVLKFTLFHVFGKADRPEASRIALLLTASGEPLPMARNIGRYAQSLSQKKVTVIPVGLGPHVNLRQIRNIEKAARENKPFLLSGVNELEQRRDDILSYFCDLVPDIPAPTIPS*QA*
Didelphis_marsupialis_Construct MRGSHHHHHHGSQK----QLSPSFTTATPTTAYVEETPEPPLHNFHCSKILDLAFLLDGSSKLSEAEFEVVKAFVVGVMERLHISQKRIRVAVVEYHDGSHSYIELKDRKRPSELRRIASSVRYPGSKMASISEVLKFTLFHVFGKADRPEASRIALLLTASGEPLPMARNIGRYAQSLSEKKVTVIPVGLGPHVNLRQIRNIEKVARENKAFLLSGVNELEQRRDDILGYFCDLVPDIPAPTIPS*QA*
Didelphis_albiventrus_Construct MRGSHHHHHHGSQK----QLSPSFTTATPTTAYVEETPEPPLHNFHCSKILDLAFLLDGSSKLSEAEFEVVKAFVVGVMERLHISQKRIRVAVVEYHDGSHSYIELKDRKRPSELRRIASSVRYPGSKMASISEVLKFTLFHVFGKADRPEASRIALLLTASGEPFPMARNIGRYAQSLSEKKVTVIPVGLGPHVNLRQIRNIEKVARENKAFLLSGVNELEQRRDDILGYFCDLVPDIPAPTIPS*QA*
Lutreolina_crassicaudata_Construct MRGSHHHHHHGSQE----QLSPSFTTATPTTAYVEETPEPPLHSFHCSKMLDLAFLLDGSSKLSEAEFEVVKAFVVGVMERLHISQKRIRVAVVEYHDGSHSYIELKDRKRPSELRRIASSVRYPGSKMASISEVLKFALFHVFGKADRPEASRIALLLTASGEPLPIGRNIGRYAQSLKKKKVIVIPVGLGPHVNLRQIRNIEKEARENKAFLLSGVNELEQRRDDILSYFCDLVPDIPAPIIPS*QA*
Philander_frenatus_Construct MRGSHHHHHHGSQK----QLSPSFTTATPTTAYVEETPEPPLYNFHCSKLLDLVFLLDGSSKLSEAEFEVVKAFVVGVMERLHISQKRIRVAVVEYHDGSHSYIELKDRKRPSELRRIASSVRYPGSEMASISEVLKFTLFHVFGKADRPEASRIALLLMASGEPLPMGRNIGHYAQSLSEKKVTVIPVGLGPHVNLRQIRNIEKASRENKPFLLSGVNELEQRRDDILGYFCDLVPDIPAPTIPS*QA*
Philander_opossum_Construct MRGSHHHHHHGSQK----QLSPSFTTATPTTAYVEETPEPPLHNFHCSKILDLVFLLDGSSKLSEAEFEVVKAFVVGVMERLHISQKRIRVAVVEYHEGSHSYIELKDRKRPSELRRIASSVRYPGSNMASISEVLKFTLFHVFGKAKRPEASRIALLLTASGEPLPMARNIVRYAQSLSEKKVTVIPVGLGPHVNLRQIRNIEKAARENKAFLLSGVNELEQRRDDILGYFCDLVPDIPAPTIPS*QA*
