# Supplementary material for: Ancestrally Reconstructed von Willebrand Factor Reveals Evidence for Trench Warfare Coevolution between Opossums and Pit Vipers
Source: Mol Biol Evol. 2022 Jun 20;39(7):msac140. doi: 10.1093/molbev/msac140 (PMC9255381; doi:10.1093/molbev/msac140)
Supplement: msac140_Supplementary_Data [file msac140_supplementary_data.zip › Supplementary File 4.txt]

   40   702
Caluromys_lanatus   ---------------------------------------------------------------------------------------------------------------------------------------------------AAGCTGTCAGAGGCTGAATTTGAAGTGCTGAAGGCTTTTGTCGTAGGTGTGATGGAGCGTTTACACATCTCTCAGAAGCGCATCCGGGTGGCCGTGGTGGAATACCATGATGGTTCCCACTCCTACATTGAACTGAAAGATCGGAAGAGACCCTCAGAGCTTCGTCGGATTGCCAGTTCTGTGAGATATCCTGGCAGCAAGATGGCATCCACCAGTGAGGTGCTGAAGTTTACCCTTTTCCATGTCTTTGGCAAGGCTGACCGCCCTGAAGCATCTCGGATTGCCTTGCTTTTGACAGCCAGTGAGGAGCCCTTTCCCATGGCTAAGTCTATAGCTCTCTATGTCCAACGTCTGAAGAAGAAGAAGGTCATTGTGATCCCAGTGGGCTTGGGGCCCCATGCTAGCCTCAAGCAGATTCATATCATTGAGAAGCAGGCACCAGAAAACAAGGCCTTTTTGCTTAGTGGTGTGAATGAGCTAGAGCAAAGGCGGGATGACATCTTGGGCTACCTTTGTGACCTGGTACCTGATATTCCTGCTCCTACCATCCCCTCC
Caluromys_philander   ---------------------------------------------------------------------------------------------------------------------------------------------------AAGCTGTCAGAGGCTGAATTTGAAGTGCTGAAGGCTTTTGTCGTAAGTGTGATGGAGCGTTTACACATCTCTCAAAGGCGCATCCGGGTGGCTGTGGTGGAATACCATGATGGTTCCCACTCCTACATTGAACTGAAAGATCGGAAGAGACCCTCAGAGCTTCGTCGGATTGCCAGTTCTGTGAGATATCCTGGCAGCAAGATGGCATCCACCAGTGAGGTGCTGAAGTTTACCCTTTTCCATGTCTTTGGCAAGGCTGACCGCCCTGAAGCATCTCGGATTGCCTTGCTTTTGACAGCCAATGAGGAGCCCCTTCCCATGGCTAAGTCTATAGGTCGCTATGTCCAAAATCTGAAGAAGAAGAAGGTCATTGTGATCCCAGTGGGCTTGGGGCCCCATGCTAGCCTCAAGCAGATTCATTTAATTGAGAAGCAGGCACCAGAAAACAAGGCCTTTTTGCTTAGTGGTGTGAATGAGCTAGAGCAAAGGCGGGATGACATCTTGGGCTACCTCTGTGACCTGGTGCCTGATATTCCTGCTCCTACCATCCCCTCC
Chironectes_minimus   CAGAAG------GATCAGAAGTTGTCCCCATCATTTACGACTGCTACCCCAACCACAGCATACTTGGAGGAAACCCCTGAGCCGCCCCTGCATAGCTTCCACTGTAGCAAGATATTGGACTTGGCTTTCCTGTTGGATGGCTCGTCTAAGCTGTCGGAGGCTGAGTTTGAGGTGCTGAAGGCTTTTGTCGTAGGTGTGATGGAGCGTTTACACATCTCTCAGAGGCGCATCAGGGTGGCTGTGGTGGAATACCATGATGGCTGCCACTCCTACATTCAAYTGAAAGATCGGAAGCGGCCCTCAGAGCTTCGTCGGATTGCCAGTTCTGTGAGATATCCTGGCAGCAATATGGCATCCACCAGTGAGGTATTGAAGTTTGCCCTTTTCCATGTCTTTGGCAAGGCTGACCGCCCTGAAGCATCTCGGATTGCCTTGCTTCTGACGGCCAATGAGGAGCCCCTTCCCATGGCTAAGGGTATAGAACTCTATGCCCGAGGTCTGAAGAAGAAGAAGGTCATTGTGATTCCAGTGGGCTTAGGGCCCCATGCTAGCCTTAAGCAGATTCGTCTCATTGAGCAGAAGGCACCTGAAAACAAGGCTTTTTTGCTTAGTGGTGTGAATGAGCTAGAGCAAAGGCGGGATGACATCTTGGACTACTTCTGTGACCTGGTTCCTGATATTCCTGCTCCTACCATCCCCTCC
Didelphis_albiventris   CAGAAG------------CAGTTGTCCCCATCATTTACGACTGCTACCCCAACCACAGCATATGTGGAGGAAACCCCTGAGCCACCTCTGCATAACTTCCACTGTAGCAAGATATTGGACTTGGCTTTCCTATTGGATGGCTCATCTAAGCTGTCGGAGGCTGAGTTTGAGGTGGTGAAGGCTTTTGTCGTAGGTGTGATGGAGCGTTTACACATCTCTCAGAAACGCATCAGGGTGGCTGTGGTGGAATACCATGATGGCTCCCACTCCTACATTGAACTGAAAGATCGGAAGCGGCCCTCAGAGCTTCGTCGGATTGCCAGTTCTGTGAGATATCCTGGCAGCAAAATGGCATCCATCAGTGAGGTATTGAAGTTTACCCTTTTCCATGTCTTTGGCAAGGCTGACCGCCCTGAAGCATCTCGGATTGCCTTGCTTCTGACGGCCAGTGGGGAGCCCTTTCCCATGGCTAGGAATATAGGTCGCTATGCCCAAAGTCTGAGCGAGAAGAAGGTCACTGTGATTCCAGTGGGCTTAGGGCCCCATGTTAACCTTAGGCAGATTCGTAACATTGAGAAGGTGGCACGCGAAAACAAGGCTTTTTTGCTTAGTGGTGTGAATGAGCTAGAGCAAAGGCGGGATGACATCTTGGGCTACTTCTGTGACCTGGTTCCTGATATTCCTGCCCCTACCATCCCCTCC
Didelphis_aurita   CAGAAG------------CAGTCGTCCCCATCATTTACGACTGCTACCCCAACCACAGCATATGTGGAGGAAACCCCTGAGCCTCCTCTGCATAACTTCCACTGTAGCAAGATATTGGACTTGGCTTTCCTATTGGATGGCTCATCTAAGCTGTCGGAGGCTGAGTTTGAGGTGGTGAAGGCTTTTGTCGTAGGTGTGATGGAGCGTTTACACATCTCTCAGAAACGCATCAGGGTGGCTGTGGTGGAATACCATGATGGCTCCCACTCCTACATTGAACTGAAAGATCGGAAGCGGCCCTCAGAGCTTCGTCGGATTGCCAGTTCTGTGAGATATCCTGGCAGCAAAATGGCATCCATAAGTGAGGTATTGAAGTTTACCCTTTTCCATGTCTTTGGCAAGGCTGACCGCCCTGAAGCATCTCGGATTGCCTTGCTTCTGACGGCCAGTGGGGAGCCCTTGCCCATGGGTAGGAATATAGGTCACTATGCCCAAAGTCTGAGCGAGAAGAAGGTCACTGTGATTCCAGTGGGCTTAGGGCCCCATGTTAACCTTAGGCAGATTCGTAACATTGAGAAGGTGGCACGCGAAAACAAGGCTTTTTTGCTTAGTGGTGTGAATGAGCTAGAGCAAAGGCGGGATGACATCTTGGGCTACTTCTGTGACCTGGTTCCTGATATTCCTGCCCCTACCATCCCCTCC
Didelphis_marsupialis   CAGAAG------------CAGTTGTCCCCATCATTTACGACTGCTACCCCAACCACAGCATATGTGGAGGAAACCCCTGAGCCGCCTCTGCATAACTTCCACTGTAGCAAGATATTGGACTTGGCTTTCCTATTGGATGGCTCATCTAAGCTGTCGGAGGCTGAGTTTGAGGTGGTGAAGGCTTTTGTCGTAGGTGTGATGGAGCGTTTACACATCTCTCAGAAACGCATCAGGGTGGCTGTGGTGGAATACCATGATGGCTCCCACTCCTACATTGAACTGAAAGATCGGAAGCGGCCCTCAGAGCTTCGTCGGATTGCCAGTTCTGTGAGATATCCTGGCAGCAAAATGGCATCCATCAGTGAGGTATTGAAGTTTACCCTTTTCCATGTCTTTGGCAAGGCTGACCGCCCTGAAGCATCTCGGATTGCCTTGCTTCTGACGGCCAGTGGGGAGCCCTTGCCCATGGCTAGGAATATAGGTCGCTATGCCCAAAGTCTGAGCGAGAAGAAGGTCACTGTGATTCCAGTGGGCTTAGGGCCCCATGTTAACCTTAGGCAGATTCGTAACATTGAGAAGGTGGCACGTGAAAACAAGGCTTTTTTGCTTAGTGGTGTGAATGAGCTAGAGCAAAGGCGGGATGACATCTTGGGCTACTTCTGTGACCTGGTTCCTGATATTCCTGCCCCTACCATCCCCTCC
Didelphis_virginiana   CAGAAG------------CAGTTGTCCCCATCATTTACGACTGCTACCCCAACCACAGCATATGTGGAGGAAACCCCTGAGCCGCCTCTGCATAACTTCCACTGTAGCAAGATATTGGACTTGGCTTTCCTATTGGATGGCTCCTCTAAGCTGTCGGAGGCTGAGTTTGAGGTGGTGAAGGCTTTTGTCGTAGGTGTGATGGAGCGTTTACACATCTCTCAGAAACGCATCAGGGTGGCTGTGGTGGAATACCATGATGGCTCCCACTCCTACATTGAACTGAAAGATCGGAAGCGGCCCTCAGAGCTTCGTCGGATTGCCAGTTCTGTGAGATATCCTGGCAGCAAAATGGCATCCATCAGTGAGGTATTGAAGTTTACCCTTTTCCATGTCTTTGGCAAGGCTGACCGCCCTGAAGCATCTCGGATTGCCTTGCTTCTGACGGCCAGTGGGGAGCCCTTGCCCATGGCTAGGAATATAGGTCGCTATGCCCAAAGTCTGAGCCAGAAGAAGGTCACTGTGATTCCAGTGGGCTTAGGGCCCCATGTTAACCTTAGGCAGATTCGTAACATTGAGAAGGCGGCACGCGAAAACAAGCCTTTTTTGCTTAGTGGTGTGAATGAGCTAGAGCAAAGGCGGGATGACATCTTGAGCTACTTCTGTGACCTGGTTCCTGATATTCCTGCCCCTACCATCCCCTCC
Glironia_venusta   ---------------------------------------------------------------------------------------------------------------------------------------------------AAGCTGTCAGAGGCTGAGTTTGAGGTGCTGAAGGCTTTTGTCGTAGGTGTGATGGARCGCTTACACATCTCTCAGAGGCGCATCCGGGTGGCTGTGGTGGAATACCATGATGGTTCCCACTCCTACATTGAACTGAAAGATCGGAAGCGGCCCTCAGAGCTTCGTCGGATTGCCAGTTCTGTGAGATATCCTGGCAGYAAGATGGCATCCACCAGTGAGGCGCTGAAGTTTACCCTTTTCCACATCTTTGGCAAGGCTGACCGCCCTGAAGCATCTCGGATTGCCTTGCTTCTGACGGCCAGTGAGGAGCCCTTTCCCATGGCTAGGTCTATAGCTCGCTTTGTCAAAGGTCTAAATAAGAAGAAGGTCATCGTGATCCCAGTGGGCTTAGGGCCCCATGCTAGCCTCAAGCAGATTCATACCATTGAGGAGCAGGCACCAGAAAACAAGGCCTTTTTGCTTAGTGGTGTGCATGAGCTAGAGCAAAGGCGGGATGACATCTTGGGCTATCTCTGTGACTTGGTACCTGATATTCCTGCTCCTACCCTCCCCTCC
Gracilinanus_aceramarcae   ---------------------------------------------------------------------------------------------------------------------------------------------------AAGCTGTCGGAGGCTGAGTTTGAGGTGCTGAAGGCTTTTGTCGTAAGTGTGATGGAGCGTTTACACATCTCTCAGAGGCGCATCAGGGTGGCTTTGGTGGAATACCATGATGGTTCCCATTCCTACATTGAACTGAAAGATCGGAAGCGGCCTTCAGAGCTTCGTCGGATTGCCAGTTCTGTGAGATATCCTGGCAGCAAGATGGCATCCACCAGTGAGGCGCTGAAGTTTACCCTTTTCCATGTCTTTGGCAAGGCTGACCGCCCTGAAGCATCTCGGATCACCCTGCTTCTGACGGCCAGTGAGGAGCCCCTTCCCATGGCCAAGTCTATAGCTCGCTATACCCAAGGTCTGAAGAAGAAGAAGGTCATTGTGATCCCAGTGGGCTTAGGGCCCCATGCTAGCCTCAAGCAGATTCGTCTCATCGAGAAGCAGGCACCAGAAAACAAGGCCTTTTTGCTTAGTGGCGTGAATGAGCTAGAGCAAAGGCAGGATGACATCTTGGGCTACCTCTGTGACCTGGTACCTGATGTTCCTGCTCCCACCATCCCCTCC
Gracilinanus_agilis   ---------------------------------------------------------------------------------------------------------------------------------------------------AAGCTGTCGGAGGCTGAGTTCGAGGTGCTGAAGGCTTTTGTCGTGGGTGTGATGGAGCGTTTACACATCTCTCAGAGGCGCATCAGGGTGGCTGTGGTGGAATACCATGATGGTTCCCACTCCTACATTGAACTGAAAGATCGGAAGCGGCCTTCGGAGCTTCGTCGGATTGCCAGTTCTGTGAGGTATCCTGGCAGCAAGATGGCATCCACCAGTGAGGCGCTGAAGTTTACCCTTTTCCATGTCTTTGGCAAGGCTGACCGCCCTGAAGCATCTCGGATCACCTTGCTTCTGACGGCCAGTGAGGAGCCCCTTCCCATGGCCAAGTCTATAGCTCGCTATGCCCAAGGTCTGAAGAAGAAGAAGGTCATCGTGATCCCAGTGGGCTTAGGGCCCCATGCTAGCCTCAAGCAGATTCGTCTCATCGAGAAGCAGGCACCAGAAAACAAGGCCTTTTTGCTTAGTGGCGTGAATGAGCTAGAGCAAAGGCGGGATGACATCTTGGGCTACCTCTGTGACCTGGTACCTGATATTCCTGCTCCTACCGTCCCCTCC
Gracilinanus_emiliae   ---------------------------------------------------------------------------------------------------------------------------------------------------AAGCTGTCGGAGGCTGAATTTGAGGTGCTGAAGGCTTTTGTCGTAGGTGTGATGGAGCGTTTACACATCTCTCAGAGGCGCATCAGGGTGGCTGTGGTGGAATACCATGATGGTTCCCACTCCTACATTGAACTGAAAGATCGGAAGCGGCCTTCGGAGCTTCGTCGGATTGCCAGTTCTGTGAGATATCCTGGCAGCAAGATGGCATCCACCAGTGAGGCGCTGAAGTTTACCCTTTTCCATGTCTTTGGCAAGGCTGACCGCCCTGAAGCATCTCGGATCACCTTGCTTCTGACGGCCAGTGAGGAGCCCCTTCCCATGGCCAAGTCTATAGCTCGCTATGCCCAAGGTCTGAAGAAGAAGAAGGTCATCGTGATCCCAGTGGGCTTAGGGCCCCATGCTAGCCTCAAGCAGATTCGTCTCATTGAGAAGCAGGCACCAGAAAACAAGGCCTTTTTGCTTAGTGGCGTGAATGAGCTAGAGCAAAGGCGGGATGACATCTTGGGCTACCTCTGTGACCTGGTACCTGACATTCCTGCTCCTACCATCCCCTCC
Gracilinanus_microtarsus   ---------------------------------------------------------------------------------------------------------------------------------------------------------------------------------------------------------------------------CAGAGGCGCATCAGGGTGGCTGTGGTGGAATACCATGATGGTTCCCACTCCTACATTGAACTGAAAGATCGGAAGCGGCCTTCGGAGCTTCGTCGGATTGCCAGTTCTGTGAGATATCCTGGCAGCAAGATGGCATCCACCAGCGAGGCGCTGAAGTTTACCCTTTTCCATGTCTTTGGCAAGGCTGACCGCCCTGAAGCATCTCGGATCACCTTGCTTCTGACGGCCAGTGAGGAGCCCCTTCCCATGGCCAAGTCTATAGCTCGCTATGCCCAAGGTCTGAAGAAGAAGAAGGTCATCGTGATCCCAGTGGGCTTAGGGCCCCATGCTAGCCTCAAGCAGATTCGTCTCATTGAGAAGCAGGCACCAGAAAACAAGGCCTTTTTGCTTAGTGGCGTGAATGAGCTAGAGCAAAGGCGGGATGACATCTTGGGCTACCTCTGTGACCTGGTACCTGATATTCCTGCTCCTACCATCCCCTCC
Lutreolina_crassicaudata   CAGGAG------------CAGTTGTCCCCATCATTTACGACTGCTACCCCAACCACAGCATATGTGGAGGAAACCCCTGAGCCGCCCCTGCATAGCTTCCACTGTAGCAAGATGTTGGACTTGGCTTTCCTGTTGGATGGCTCGTCTAAGCTGTCGGAGGCTGAGTTTGAGGTGGTGAAGGCTTTTGTCGTAGGTGTGATGGAGCGTTTGCACATCTCTCAGAAACGCATCAGGGTGGCTGTGGTGGAATACCATGATGGCTCCCACTCCTACATTGAACTGAAAGATCGGAAGCGGCCCTCAGAGCTTCGTCGGATTGCCAGTTCTGTGAGATATCCTGGCAGCAAAATGGCATCCATCAGTGAGGTATTGAAGTTTGCCCTTTTCCATGTCTTTGGCAAGGCTGACCGCCCTGAAGCATCTCGGATTGCCTTGCTTCTGACAGCCAGTGGGGAGCCCTTGCCCATAGGTAGGAATATAGGTCGCTATGCCCAAAGTCTGAAGAAGAAGAAGGTCATTGTGATTCCAGTGGGCTTAGGGCCCCATGTTAACCTTAGGCAGATTCGTAACATTGAGAAGGAGGCACGCGAAAACAAGGCTTTTTTGCTTAGTGGTGTGAATGAGCTAGAGCAAAGGCGGGATGACATCTTGAGCTACTTCTGTGACCTGGTTCCTGATATTCCTGCCCCTATCATCCCCTCC
Marmosa_demerarae   ---------------------------------------------------------------------------------------------------------------------------------------------------AAGTTGTCGGAGGCTGAGTTTGAGGTGCTGAAGGCTTTTGTCGTAGGTGTGATGGAGCGTTTACACATCTCTCAGAGGCGCATCAGGGTGGCGGTGGTGGAGTACCATGATGGCTCCCACTCCTACATTGAACTGAAGGACCGGAAGCGGCCCTCAGAGCTTCGTCGGATTGCCAGTTCTGTGAGATATCCTGGCAGCAAGATGGCATCCACCAGCGAGGCACTGAAGTTTACCCTTTTCCATGTCTTTGGCAAGGCTGACCGACCTGAAGCATCTCGGATTACCTTGCTTCTGACAGCCAGTGAGGAGCCCTATCCCATGGCTAAGTCTATAGCTCGCTATACCCACGGTCTGAAGAAGAAGAAGGTCATTGTGATCCCAGTGGGCTTAGGGCCCCATGCTAGCCTCAAGCAGATTAGTACCATTGAGGAGGCGGCACCAGAAAACAAGGCCTTTTTGCTTAGTGGTGTGAATGAGCTAGAGCAAAGGCGGGATGACATCTTGGGCTACCTCTGTGACCTGGTACCTGATATTCCTGCTCCTACTATCCCCTCC
Marmosa_lepida   ---------------------------------------------------------------------------------------------------------------------------------------------------AGGCTGTCGGAGGCTGAGTTTGAGGTGCTGAAGGCTTTTGTCGTAGGTGCGATGGAGCGTTTACACATCTCTCAGAGGCGCATCAGGGTGGCGGTGGTGGAGTACCATGATGGCTCCCACTCCTACATTGAACTGAAGGACCGGAAGCGGCCCTCAGAGCTTCGTCGGATTGCCAGTTCTGTGAGATATCCTGGCAGCAAGATGGCATCCACCAGCGAGGCACTGAAGTTTACCCTTTTCCATGTCTTTGGCAAGGCTGACAGACCTGAAGCATCTCGGATTGCCTTGCTTCTGACAGCCAGTGAGGAGCCCCTTCCCATGGCTAAGTCTATAGCTCGCTATACCCAAGGTCTGAAGAAGAAGAAGGTCATTGTGATCCCAGTGGGCTTAGGGCCCCATGCCAGCCTCAAGCAGATTCGTCTCATTGAGAAGCAGGCACCAGAAAACAAGGCCTTTTTGCTTAGTGGCGTGAATGAGCTAGAGCAAAGGCAGGATGACATCTTGGGCTACCTCTGTGACCTGGTACCTGATATTCCTGCTCCTACTATCCCCTCC
Marmosa_mexicana   ---------------------------------------------------------------------------------------------------------------------------------------------------------------------------------------------------------------------------CAGAGGCGCATCAGGGTGGCGGTGATGGAATACCATGATGGCTCCCACTCCTACATTGAACTGAAGGACCGGAAGCGGCCCTCAGAGCTTCGTCGGATTGCCAGTTCTGTGAGATATCCTGGCAGTAAGATGGCATCCACCAGCGAGGCACTGAAGTTTACCCTTTTCCATGTCTTTGGCAAGGCTGACCGACCTGAAGCATCTCGGATTGCCTTGCTTCTGACAGCCAGTGAGGAGCCCCTTCCCAGATCTAAGTCTATAGTTCGCTATGCCCAAGGTCTGAAGAAGAAGAAGATCATTGTGATCCCAGTGGGCATAGGGCCCCATGTTAGCCTCAAGCAGATTCAAGTCATTGAGAATCAGGCACCAGAAAACAAGGCCTTTTTGCTTAGTGGTGTGAATGAGCTAGAGCAAAGGCGGGATGACATCTTGGGCTACCTCTGTGACCTGGTACCTGATATTCCTGCTCCTACCATCCCCTCC
Marmosa_murina   ---------------------------------------------------------------------------------------------------------------------------------------------------AAGCTGTCGGAGGCTGAGTTTGAGGTGCTGAAGGCTTTTGTTGTAGGTGTGATGGAGCGTTTACACATCTCTCAGAGGCGCATCAGGGTGGCGGTGGTGGAGTACCATGATGGCTCCCACTCCTACATTGAACTGAAGGACCGGAAGCGGCCCTCAGAGCTTCGTCGGATTGCCAGTTCTGTGAGATATCCTGGCAGCAAGATGGCATCCACCAGCGAGGCACTGAAGTTTACCCTTTTCCATGTCTTTGGCAAGGCTGACCGACCTGAAGCATCTCGGATTGCCTTGCTTCTGACGGCCAGTGAGGAGCCCATTCCCATGTCTAAGTCTATACCTCGCTATGCCCAAAGTCTGAAGAAGAAGAAGGTCATTGTGATCCCGGTGGGCTTAGGGCCCCATGCTAGCCTCAAGCAGATTCATCTCATTGAGAAGCAGGCACCAGAAAACAAGGCCTTTTTGCTTAGTGGTGTGAATGAGCTAGAGCAAAGGCGGGATGACATCTTGGGCTACCTCTGTGACCTGGTACCTGATATTCCTGCTCCTACTATCCCCTCC
Marmosa_paraguayana   ---------------------------------------------------------------------------------------------------------------------------------------------------AAGTTGTCGGAGGCTGAGTTTGAGGTGCTGAAGGCTTTTGTCGTAGGTGTGATGGAGCGTTTACACATCTCTCAGAGGCGCATCAGGGTGGCGGTGGTGGAGTACCATGATGGCTCCCACTCCTACATTGAACTGAAGGACCGGAAGCGGCCCTCAGAGCTTCGTCGGATTGCCAGTTCTGTGAGATATCCTGGCAGCAAGATGGCATCCACCAGCGAGGCACTGAAGTTTACCCTTTTCCATGTCTTTGGCAAGGCTGACCGACCTGAAGCATCTCGGATTACYTTGCTTCTGACAGCCAGTGAGGAGCCCTTTCCCATGGCTAAGTCTATAGCTCGCTATACCCACGGTCTGAAGAAGAAGAAGGTCATTGTGATCCCAGTGGGCTTAGGGCCCCATGCTAGCCTCAAGCAGATTAGTACCATTGAGGAGGCGGCACCAGAAAACAAGGCCTTTTTGCTTAGTGGTGTGAATGAGCTAGAGCAAAGGCGGGATGACATCTTGGGCTACCTCTGTGACCTGGTACCTGATATTCCTGCTCCTACTATCCCCTCC
Marmosa_robinsoni   ---------------------------------------------------------------------------------------------------------------------------------------------------------------------------------------------------------------------------CAGAGGCGCATCAGGGTGGCGGTGATGGAGTACCATGATGGCTCCCACTCCTACATTGAACTGAAGGACCGGAAGCGGCCCTCAGAGCTTCGTCGGATTGCCAGTTCTGTGAGATATCCTGGCAGTAAGATGGCATCCACCAGTGAGGCACTGAAGTTTACCCTTTTCCATGTCTTTGGCAAGGCTGACCGACCTGAAGCATTTCGGATTGCCTTGCTTCTGACAGCCAGTGAGGAGCCCCTTCCCACATCTAAGTCTATAATTCGCTATGCCCAAGGTCTGAAGAAGAAGAAGGTCATTGTGATCCCAGTGGGCATAGGGCCCCATGCTAGCCTCAGGCAGATTCGTCTCATTGAGAAGCAGGCACCAGAAAACAAGGCCTTTTTGCTTAGTGGTGTGAATGAGCTAGAGCAAAGGCGGGATGACATCTTGGGCTACCTCTGTGACCTGGTACCTGATATTCCTGCTCCTACCATCCCYTCC
Marmosa_rubra   ---------------------------------------------------------------------------------------------------------------------------------------------------AAGCTGTCGGAGGCTGAGTTTGAGGTGCTGAAGGCTTTTGTCGTAGGTGTGATGGAGCGTTTACACATCTCTCAGAGGCGCATCAGGGTGGCGGTGGTGGAGTACCATGATGGCTGCCACTCCTACATTGAACTGAAGGACCGGAAGCGGCCCTCAGAGCTTCGTCGGATTGCCAGTTCTGTGAGATATCCTGGCAGCAAGATAGCATCTATCAGCGAGGCACTGAAGTTTACCCTTTTCCATGTCTTTGGCAAGACTGACCGACCTGAAGCATCTCGGATTGCCTTGCTTCTGACAGCCAGTAAGGAGCCCTTTCGTACGGCTAAGAATATAGGTCACTATGCCGGAAATCTGAAGAAGAAGAATATCATTGTGATCCCAGTGGGCTTAGGGCCCCGTGCTAACCTCCAGCAAATTGATCACATTGTGACGAAGGCACCAGAAAACAAGGCCTTTTTGCTTAGTGGTGTGAATGAGCTAGAGCAAAGGCGGGATGACATCTTGGGCTACCTCTGTGACCTGGTACCTGATATTCCTGCTCCTACCATCCCCTCC
Marmosa_rutteri   ---------------------------------------------------------------------------------------------------------------------------------------------------AAGTTGTCGGAGGCTGAGTTTGAGGTGCTGAAGGCTTTTGTTGTAGGTGTGATGGAGCGTTTACACATCTCTCAGAAGCGCATCAGGGTGGCGGTGGTGGAGTACCATGATGGCTCCCACTCCTACATTGAACTGAAGGACCGGAAGCGGCCCTCAGAGCTTCGTCGGATTGCCAGTTCTGTGAGATATCCTGGCAGCAAGATGGCATCCATCAGCGAGGCACTGAAGTTTACCCTTTTCCATGTCTTTGGCAAGGTTGACCGACCTGAAGCATCTCGGATTACCTTGCTTCTGACGGCCAGTGAGGAGCCCTTTCCCGTGACTAAGACTATAGCTCGCTATACCCAAGGTCTGAAAAAGAAGAAGGTCATTGTGATCCCAGTGGGCTTAGGGCCCCATGCTAGCCTCAAGTACATTCGTCTCATTGAGAAGCAGGCACCAGTAAACAAGGCCTTTTTGCTTAGTGGTGTGAATGAGCTAGAGCAAAGGCGGGATGACATCTTGGGCTACCTCTGTGACCTGGTACCTGATATTCCTGCTCCTACTATCCCCTCC
Marmosops_incanus   ---------------------------------------------------------------------------------------------------------------------------------------------------------------------------------------------------------------------------CAGAGGCGCATCAGAGTGGCTGTGGTGGAATACCATGATGGTTCCCACTCCTACATTGAACTGAAAGATCGGAAGCGGCCCTCAGAGCTCCGTCGGATTGCCAGTTCTGTGAGATATCCTGGCAGCAAGATGGCATCCATCAGTGAGGCACTGAAGTTTACCCTTTTCCATGTCTTTGGCAAGGCTGACCGCCCTGAAGCTTCTCGGATTGCCTTGCTTCTGATGGCCAGTGAGGAGCCCTTACCCATGGCTAAGTCTATAGCTCGCTATACCCAAGGTCTGAAGAAGAAGAAGGTCATTGTGATCCCAGTGGGCTTGGGGCCCCATGCTAGCCTCAAGCAGATTCATCTCATTGAGAAGCAGGCACCAGAAAACAAGGCCTTTTTGCTGAGTGGTGTGAATGAGCTAGAGCAAAGGCGGGATGACATCTTGGGCTACCTCTGTGACCTGGTACCTGATGTTCCTGCTCCTACCATCCCCTCC
Marmosops_noctivagus   ---------------------------------------------------------------------------------------------------------------------------------------------------AAGCTGTCGGAGGCTGAGTTTGAGGTGCTGAAGGCTTTTGTTGTAGGTGTGATGGAGCGTTTACACATCTCTCAGACGCGCATCAGGGTGGCTGTGGTGGAATACCATGATGGTTCCCACTCCTACATTGAACTGAAAGATCGGAAGCGACCCTCAGAGCTCCGTCGGATTGCCAGTTCTGTGAGATATCCTGGCAGCAAGATGGCATCCACCAGTGAGGCACTGAAGTTTACCTTTTTCCATGTCTTTGGCAAGGCTGACCGCCCTGAAGCATCTCGGATTGCCTTGCTTCTAACAGCCAGTGAGGAGCCCCTTCCCATGGCCAGATCTATACCTCGCTATGCCCWAGCGCTGAAGAAGAAGAAGGTCATTGTGATCCCAGTGGGCTTGGGGCCCCATGCTAGCCTCAGGCAKATTCGTCTCATTGAGAAACAGGCACCAGAAAACAAGGCCTTTTTGCTGAGTGGTGTGAATGAGCTAGAGCAAAGGCGGGATGACATCTTGGGCTACCTCTGTGACCTGGTACCTGATGTTCCTGCTCCTACCATCCCCTCC
Marmosops_parvidens   ---------------------------------------------------------------------------------------------------------------------------------------------------AAGCTGTCGGAGGCTGAGTTTGAGGTGCTGAAGGCTTTTGTCGTAGGTGTGATGGAGCGTTTACACATCTCCCAGAGGCGCATCAGGGTGGCAGTGGTGGAATACCATGATGGTTCTCACTCCTACATTGAACTGAAAGCTCGGAAGCGGCCCTCAGAGCTCCGCCGGATTGCTAGTTCTGTGAGATATCCTGGCAGCAAGATGGCATCCACCAGTGAGGCACTGAAGTTTACCCTTTTCCATGTCTTTGGCAAGGCTGACCGCCCTGAAGCATCTCGGATTGCCTTGCTTCTGACGGCCAGTGAGGAGCCCCTTCCCATGGCTAAGTCTATAGCTCGCTATACCCAAGGTCTGAAGAAGAAGAAGGTCATTGTGATCCCAGTGGGCTTAGGGCCCCATGCTAGCCTCAAGCAGATTCGTCTCATTGAGAAGCAGGCACCAGAAAACAAGGCCTTTTTGCTTAGTGGTGTGAATGAGCTAGAGCAAAGGCGGGATGACATCTTGGGCTACCTCTGTGATCTGGTACCTGATGTTCCTGCTCCTACCATCCCCTCC
Marmosops_pinheiroi   ---------------------------------------------------------------------------------------------------------------------------------------------------AAGCTGTCGGAGGCTGAGTTTGAGGTGCTGAAGGCTTTTGTTGTAGGTGTGATGGAGCGTTTACACATCTCTCAGAGGCGCATCAGGGTGGCAGTGGTGGAATACCATGATGGTTCTCACTCCTACATTGAACTGAAAGCTCGGAAGCGGCCCTCAGAGCTCCGCCGGATTGCTAGTTCTGTGAGATATCCTGGCAGCAAGATGGCATCCATCAGTGAGGCACTGAAGTTTACCCTTTTCCATGTCTTTGGCAAGGCTGACCGCCCTGAAGCATCTCGGATTGCCTTGCTTCTGACGGCCAGTGAGGAGCCCCTTCCCATGGCTAAGTCTATAGCTCGCTATACCCAAGGTCTGAAGAAGAAGAAGGTCATTGTGATCCCAGTGGGCTTAGGGCCCCATGCTAGCCTCAAGCAGATTCGTCTCATTGAGAAGCAGGCACCAGAAAACAAGGCCTTTTTGCTTAGTGGTGTGAATGAGCTAGAGCAACGGCGGGATGACATCTTGGGCTACCTCTGTGATCTGGTACCTGATGTTCCTGCTCCTACCATCCCCTCC
Marmosops_spGalvez   ---------------------------------------------------------------------------------------------------------------------------------------------------------------------------------------------------------------------------CAGAGGCGCATCAGGGTGGCTGTGGTGGAATACCATGATGGTTCCCACTCCTACATTGAACTGAAAGATCGGAAGCGACCTTCAGAGCTCCGTCGGATTGCCAGTTCTGTGAGATATCCTGGCAGCAAGATGGCATCCACCAGTGAGGCCCTGAAGTTTACCCTTTTCCATGTCTTTGGCAAGGCTGACCGCCCTGAAGCATCTCGGATTGCCTTGCTTCTAACGGCCAGTGAGGAGCCCCTTCCCATGGCTAAGTCTATACCTCGCTATGCCCTAGGGCTGAAGAAGAAGAAGGTCATTGTGATCCCAGTGGGCTTGGGGCCCCATGCTAGCCTCAGGCAGATTCGTCTCATTGAGAAACAGGCACCAGAAAACAAGGCCTTTTTGCTGAGTGGTGTGAATGAGCTAGAGCAAAGGCGGGATGACATCTTGGGCTACCTCTGTGACCTGGTACCTGATGTTCCTGCTCCTACCATCCCCCCC
Metachirus_nudicaudatus   CAGAAGCCATGG---------TTGTCCCCATCATTTACGACTGCTACCCCAACCACAGCATACCTGGAGGAAACCCCTGAGCCACCCCTGGATAGTTTCCACTGCAGCAAGATATTGGACTTGGCTTTCCTGTTGGATGGCTCGTCTAAGCTGTCGGAGGCTGAGTTTGAGGTGCTGAAGGCTTTTGTTGTAGATATGATGGAGCGTTTGCACATCTCTCAGAGGCGCATCAGGGTGGCTGTGGTGGAATACCATGAGGGTTCCCACTCGTACATTGAACTAAAAGATCGGAAGCGGCCCTCAGAGCTTCGTCGKATTGCCAGTTCTGTGAGATATCCTGGCAGCAAGATAGCATCTACCAGTGAGGCGCTGAAATTTGCCCTTTTCCATATCTTTGGCAAGGCTGACCGTCCTGAAGCATCTCGGATCGCCTTGCTTCTGACAGCCAGTGAGGAACCC------AAGGATAAGCTTATAGCTCGCTACTCCCACAGTCTGAAGAAGAAGAAGGTCATTGTGATCCCAGTGGGCTTAGGGCCCCATGCTAGCCTCAAGCAGATTCGACTCATTGAGAAGCAGGCACCAGAAAACAAAGCCTTTTTGCTTAGTGGTGTGAATGAGCTACAGCAAAGGCGTGATGACATCTTGGGCTACCTCTGTGACCTGGTACCTGATATTCCTGCTCCTACAAAACCCTCC
Monodelphis_domestica   CAGAAGCCAGGGGACCTGCAGTTGTCCCCATCATTTACGACTGTTGCCCCAACCGCAGAATACCTGGAGGAAACCCCTGAGCCACCCCTGCATAGCTTCTACTGTAGCAAGATGTTGGACTTGGCTTTCCTGTTGGATGGCTCGTCTAAGCTGTCGGAGGCTGAGTTTGAGGTGCTGAAGGCTTTTGTCGTAGGTGTGATGGAGCGTTTACACATCTCTCAGAGGCGCATCAGGGTGGCTTTGGTGGAATACCATGAGGGCTCCCACTCCTACATTGAACTGAAGGATCGGAAGCGGCCCTCAGAGCTTCGTCGGATTGCCAGTTCTGTAAGATATCCTGGAAGCAAGATGGCATCCACCAGCGAGGTACTGAAGTTTACCCTTTTCCATGTCTTTGGCAAGGTTGACCGTCCTGAAGCATCTCGGATTGCCTTGCTTCTGACGGCCAGTGAGGAGCCCCGTCCCACGTCTAAGTCTATAGCTCGCTATTCCCAAGATCTGATGGAGAAGAAGGTCATTGTGATCCCAGTGGGCTTAGGGCCCCATGCTAGCCTCAGGCAGATTCGTCTCATTGAGAAGCAGGCACCAGAAAACAAGGCCTTTTTGCTTAGTGGTGTGAATGAGCTAGAGCAAAGGCGGGATGACATCTTGGGCTACCTCTGTGACCTGGTACCTGATAGTCCTGCTCCTACCATTCCCTCC
Monodelphis_brevicaudata   ---------------------------------------------------------------------------------------------------------------------------------------------------AAGCTGTCGGAGGCTGAGTTTGAGGTGCTGAAGGCTTTTGTCGTAGGTGTGATGGAGCGTTTACACATCTCTCAGAGGCGCATCAGGGTGGCTGTGGTGGAATACCATGATGGCTCCCACTCCTACATTGAACTGAAGGATCGGAAGCGGCCCTCAGAGCTTCGTCGGATTGCCAGTTCTGTACGATATCCTGGAAGCAAGATGGCATCCACCAGCGAGGCACTGAAGTTTACCCTTTTCCATGTCTTTGGCAAGGCTGACCGTCCTGAAGCATCTCGGATTGCCTTGCTTCTGACGGCCAGTGAGGAGCCCCGTCCCACGTCTAAGTCTATAGCTCGCTATTCCCAAGGTCTGGCGAAGAAGAAGGTCATTGTGATCCCAGTGGGCTTAGGGCCCCATGCTAGCCTCAGGCAGATTCATCTCATTGAGAAGCAGGCACCAGAAAACAAGGCCTTTTTGCTTAGTGGTGTGAATGAGCTAGAGCAAAGGCGGGATGACATCTTGGGCTACCTCTGTGACCTGGTACCTGATAGTCCTGCTCCTACCATTCCCTCC
Monodelphis_emiliae   ---------------------------------------------------------------------------------------------------------------------------------------------------AAGCTGTCAGAGTCTGAGTTTGAGGTGCTGAAGGCTTTTGTCGTAGGTGTGATGGAGCGTTTACACATCTCTCAGAGGCGCATCAGGGTGGCTGTGGTGGAATACCATGATGGCTCCCACTCCTACATTGAACTGAAGGATCGGAAGCGGCCCTCAGAGCTTCGTCGGATTGCCAGTTCTGTAAGATATCCTGGCAGCAAGATGGCATCCATCAGCGAGGCACTGAAGTTTACCCTTTTCCATGTCTTTGGCAAGGCTGACCGTCCTAAAGCATCTCGGATTGCCTTGCTTCTGACGGCCAGTGAAGAGCCCCTTCGCATGACTAAGTTTATAGGTCACTATGCCCAAAGTCTGAAGAAGAAGAAGGTCATTGTGATCCCAGTGGGCTTAGGGCCCCATGCTAGCCTCAAGCATATTCGTCTCATTGAGAACAAGGCACCAGAAAACAAGGCCTTTTTGCTTAGTGGTGTGAATGAGCTAGAGCAAAGGCGGGATGACATCTTGGGCTACCTCTGTGACCTGGTACCTGATATTCCTGCTCCTACCATTCCCTCC
Monodelphis_peruviana   ---------------------------------------------------------------------------------------------------------------------------------------------------AAACTGTCGGAGTCTGAGTTTGAGGTGCTGAAGGCTTTTGTYGTAGGTGTGATGGAGCGTTTACACATCTCTCAGAGGCGCATCAGGGTGGCTGTGGTGGAATACCATGATGGCTCCCACTCTTACATTGAACTGAAGGATCGGAAGCGGCCCTCAGAGCTTCGTCGGATTGCCAGTTCTGTAAGATATCCTGGCAGCAAGATGGCATCCACCAGCGAGGCACTGAAGTTTACCCTTTTCCATGTCTTTGGCAAGGCTGACCGTCCTGAAGCATCTCGGATTGCCTTGCTTCTGACGGCTAGTGAGGAGCCCCTTCCCATGGCTAAGTCTATAGGTCGCTATACCCAAGGTCTGAAGAAGAAGAAGGTCATTGTGATCCCAGTGGGCTTAGGGCCCCATGCTAGCCTCAAGCAGATTCGTCTCATCGAGAAGCAGGCACCAGAAAACAAGGCCTTTTTGCTTAGTGGTGTGAATGAACTAGAGCAAAGGCGGGATGACATCTTGGGCTACCTCTGTGACCTGGTACCTGATATTCCTGCTCCTACCATTCCCTCC
Monodelphis_scalops   ---------------------------------------------------------------------------------------------------------------------------------------------------AAGCTGTCAGAGTCTGAGTTTGAGGTGCTGAAGGCTTTTGTCGTAGGTGTGATGGAGCGTTTACACATCTCTCAGAGGCGTATCAGGGTGGCTGTGGTGGAATACCATGATGGCTCCCACTCCTACATTGAACTGAAGGATCGGAAACGGCCCTCAGAGCTTCGTCGGATTGCCAGTTCTGTAAGATATCCTGGCAGCAAGATGGCATCCACCAGTGAGGCACTGAAGTTTACCCTTTTCCATGTCTTTGGCAAGGCTGACCGTCCTGAAGCATCTCGGATTGCCTTGCTTCTGACGGCCAGTGAGGAGCCCCTTCCCATGGCTAAGTCTATAGCTCGCTACACCCAAGGTCTGAAGAAGAAGAAGGTCATTGTGATCCCAGTGGGCTTAGGGCCCCATGCTAGCCTCAAGCAGATTCGTCTCATTGAGAAGCAGGCACCAGAAAACAAGGCCTTTTTGCTTAGTGGTGTGAATGAGCTAGAGCAAAGGCGGGATGACATCTTGGGCTACCTCTGTGACCTGGTACCTGATATTCCTGCTCCTACCATTCCCTCC
Philander_mcilhennyi   CAGAAG------------CAGTTGTCCCCATCATTTACGACTGCTACCCCAACCACAGCATATGTGGAGGAAACCCCTGAGCCGCCTCTGCATAACTTCCACTGTAGCAAGATATTGGACTTGGTTTTCCTGTTGGATGGCTCGTCTAAGCTGTCGGAGGCTGAGTTTGAGGTGGTGAAGGCTTTTGTCGTAGGTGTGATGGAGCGTTTACACATCTCTCAGAAACGCATCAGGGTGGCTGTGGTGGAATACCATGAGGGCTCCCACTCCTACATTGAACTGAAAGATCGGAAGCGGCCCTCAGAGCTTCGTCGGATTGCCAGTTCTGTGAGATATCCTGGCAGCAATATGGCATCCATCAGTGAGGTATTGAAGTTTACCCTTTTCCATGTCTTTGGCAAGGCTAAACGCCCTGAAGCATCTCGGATTGCCTTGCTTCTGAYGGCCAGTGGGGAGCCCTTGCCCATGGCTAGGAATATAGTTCGCTATGCCCAAAGTCTGAGCGAGAAGAAGGTCACTGTGATTCCAGTGGGCTTAGGGCCCCATGTTAACCTTAGGCAGATTCGTAACATTGAGAAGGCGGCACGCGAAAACAAGGCTTTTTTGCTTAGTGGTGTGAATGAGCTAGAGCAAAGGCGGGATGACATCTTGGGCTACTTCTGTGACCTGGTTCCTGATATTCCTGCCCCTACCATCCCCTCC
Philander_opossum   CAGAAG------------CAGTTGTCCCCATCATTTACGACTGCTACCCCAACCACAGCATATGTGGAGGAAACCCCTGAGCCGCCTCTGCATAACTTCCACTGTAGCAAGATATTGGACTTGGTTTTCCTGTTGGATGGCTCGTCTAAGCTGTCGGAGGCTGAGTTTGAGGTGGTGAAGGCTTTTGTCGTAGGTGTGATGGAGCGTTTACACATCTCTCAGAAACGCATCAGGGTGGCTGTGGTGGAATACCATGAGGGCTCCCACTCCTACATTGAACTGAAAGATCGGAAGCGGCCCTCAGAGCTTCGTCGGATTGCCAGTTCTGTGAGATATCCTGGCAGCAATATGGCATCCATCAGTGAGGTATTGAAGTTTACCCTTTTCCATGTCTTTGGCAAGGCTAAACGCCCTGAAGCATCTCGGATTGCCTTGCTTCTGACGGCCAGTGGGGAGCCCTTGCCCATGGCTAGGAATATAGTTCGCTATGCCCAAAGTCTGAGCGAGAAGAAGGTCACTGTGATTCCAGTGGGCTTAGGGCCCCATGTTAACCTTAGGCAGATTCGTAACATTGAGAAGGCGGCACGCGAAAACAAGGCTTTTTTGCTTAGTGGTGTGAATGAGCTAGAGCAAAGGCGGGATGACATCTTGGGCTACTTCTGTGACCTGGTTCCTGATATTCCTGCCCCTACCATCCCCTCC
Philander_quica   CAGAAG------------CAGTTGTCCCCATCATTTACGACTGCTACCCCAACTACAGCATATGTGGAGGAAACCCCTGAGCCGCCTCTGTATAACTTCCACTGCAGCAAGCTATTGGACTTGGTTTTCCTGTTGGATGGCTCGTCTAAGCTGTCGGAGGCTGAGTTTGAGGTGGTGAAGGCTTTTGTCGTAGGTGTGATGGAGCGTTTACACATCTCTCAGAAACGCATCAGGGTGGCTGTGGTGGAATACCATGATGGCTCCCACTCCTACATTGAACTGAAAGATCGGAAGCGGCCCTCAGAGCTTCGTCGGATTGCCAGTTCTGTGAGATATCCTGGCAGCGAAATGGCATCCATCAGTGAGGTATTGAAGTTTACCCTTTTCCATGTCTTTGGCAAGGCTGACCGCCCTGAAGCATCTCGGATTGCCTTGCTTCTGATGGCCAGTGGGGAGCCCTTGCCCATGGGTAGGAATATAGGTCACTATGCCCAAAGTCTGAGCGAGAAGAAGGTCACTGTGATTCCAGTGGGCTTAGGGCCCCATGTTAACCTTAGGCAGATTCGTAACATTGAGAAGGCGTCACGTGAAAACAAGCCTTTTTTGCTTAGTGGTGTGAATGAGCTAGAGCAAAGGCGGGATGACATCTTGGGCTACTTCTGTGACCTGGTTCCTGATATTCCTGCCCCTACCATCCCCTCC
Thylamys_macrurus   ---------------------------------------------------------------------------------------------------------------------------------------------------AAGCTGTCGGAGGCTGAGTTTGAGGTGCTGAAGGCTTTTGTCGTAGGTGTGATGGAGCGTTTACACATCTCTCAGAGGCGCATCAGGGTGGCTGTGGTGGAATACCATGATGGTTCCCACTCCTACATTGAACTGAAAGATCGGAAGCGGCCTTCAGAGCTTCGTCGGATTGCCAGTTCTGTGAGATATCCTGGCAGCAAGATGGCATCCACCAGTGAGGCACTGAAGTTTACCCTTTTCCATGTCTTTGGCAAGGCTGACCGCCCTGAAGCATCTCGGATCGCCTTGCTTCTGACGGCCAGTGAGGAGCCCCCTCCCATGGCTAAGTCTATAGGTCGCTATGCCCAAGGTCTGAAGAAGAAGAAGGTCATCGTGATCCCAGTGGGCTTAGGGCCCCATGCTAGCCTCAAGCAGATCCGTATCATTGAGAAGCAGGCACCAGAAAACAAGGCCTTTTTGCTTAGTGGTGTGAATGAGCTAGAGCAAAGGCGGGATGACATCTTGGGCTACCTCTGTGACCTGGTACCTGATATTCCTGCTCCTACCATCCCCTCC
Thylamys_pallidior   ------------------------------------------------------------------------------------------------------------------------------------------------------------------------------------------------------------------------------------------GTGGCTGTGGTGGAATACCATGATGGTTCCCACTCCTACATTGAACTGAAAGATCGGAAGCGGCCTTCAGAGCTTCGTCGGATTGCCAGTTCTGTGAGATATCCTGGCAGCAAGATGGCATCCACCAGTGAGGCACTGAAGTTTACCCTTTTCCATGTCTTTGGCAAGGCTGACCGCCCTGAAGCATCTCGGATCGCCTTGCTTCTGACGGCCAGTGAGGAGCCCCTTCCCATGGCTAAGTCTATAGGTCGCTATGCCCAAGGTCTGAAGAAGAAGAAGGTCATCGTGATCCCAGTGGGCTTAGGGCCCCATGCTAGCCTCAAGCAGATCCGTATCATTGAGAAGCAGGCACCAGAAAACAAGGCCTTTTTGCTCAGTGGCGTGAATGAGCTAGAGCAAAGGCGGGATGACATCTTGGGCTACCTCTGTGACCTGGTACCTGATATTCCTGCTCCTACCATCCCCTCC
Thylamys_pusillus   ---------------------------------------------------------------------------------------------------------------------------------------------------AAGCTGTCGGAGGCTGAGTTTGAGGTGCTGAAGGCTTTTGTCGTAGGTGTGATGGAGCGTTTACACATCTCTCAGAGGCGCATCAGGGTGGCTGTGGTGGAATACCATGATGGTTCCCACTCCTACATTGAACTGAAAGATCGGAAGCGGCCTTCAGAGCTTCGTCGGATTGCCAGTTCTGTGAGATATCCTGGCAGCAAGATGGCATCCACCAGTGAGGCACTGAAGTTTACCCTTTTCCATGTCTTTGGCAAGGCTGACCGCCCTGAAGCATCTCGGATCGCCTTGCTTCTGACGGCCAGTGAGGAGCCCCCTCCCATGGCTAAGTCTATAGGTCGCTATGCCCAAGGTCTGAAGAAGAAGAAGGTCATCGTGATCCCAGTGGGCTTAGGGCCCCATGCTAGCCTCAAGCAGATCCGTATCATTGAGAAGCAGGCACCAGAAAACAAGGCCTTTTTGCTTAGTGGCGTGAATGAGCTAGAGCAAAGGCGGGATGACATCTTGGGCTACCTCTGTGACCTGGTACCTGATATTCCTGCTCCTACCRTCCCCTCC
Thylamys_venustus   ---------------------------------------------------------------------------------------------------------------------------------------------------AAGCTGTCGGAGGCTGAGTTTGAGGTGCTGAAGGCTTTTGTCGTAGGTGTGATGGAGCGTTTACACATCTCTCAGAGGCGCATCAGGGTGGCTGTGGTGGAATACCATGATGGTTCCCACTCCTACATTGAACTGAAAGATCGGAAGCGGCCTTCAGAGCTTCGTCGGATTGCCAGTTCTGTGAGATATCCTGGCAGCAAGATGGCATCCACCAGTGAGGCACTGAAGTTTACCCTTTTCCATGTCTTTGGCAAGGCTGACCGCCCTGAAGCATCTCGGATCGCCTTGCTTCTGACGGCCAGTGAGGAGCCCCCTCCCATGGCTAAGTCTATAGGTCGCTATGCCCAAGGTCTGAAGAAGAAGAAGGTCATCGTGATCCCAGTGGGCTTAGGGCCCCATGCTAGCCTCAAGCAGATCCGTATCATTGAGAAGCAGGCACCAGAAAACAAGGCCTTTTTGCTTAGTGGCGTGAATGAGCTAGAGCAAAGGCGGGATGACATCTTGGGCTACCTCTGTGACCTGGTACCTGATATTCCTGCTCCTACCATCCCCTCC
Tlacuatzin_canescens   ---------------------------------------------------------------------------------------------------------------------------------------------------------------------------------------------------------------------------CAGAGGCGCATCAGGGTGGCTGTGGTGGAATACCATGATGGATCCCACTCCTACATTGAACTGAAGGATCGGAAGCGGCCCTCGGAGCTTCGTCGGATTGCCAGTTCTGTGAGATATCCTGGCAGCAAGATGGCATCCACCAGCGAGGCACTGAAGTTTACCCTTTTCCATGTCTTTGGCAAGGCTGACCGCCCTGAAGCATCTCGGATTGCTTTGCTTCTGACGGCCAGTGAGGAGCCCCTTCCCATGGCTAAGTCTATAGCTCGCTTTACCCAAGGTCTGAAGAAGAAGAAGGTCATTGTGATCCCAGTGGGCTTAGGGCCCCATGCTAGCCTCAAGCAGATTCGTCTCATTGAGAAGCAGGCACCAGAAAACAAGGCCTTTTTGCTTAGTGGTGTGAATGAGCTAGAGCAAAGGCAGGATGACATCTTGGGCTACCTCTGTGACCTGGTACCTGATGTTCCTGCTCCTACCATCCCCTCC
